# Supplementary material for: Notes on the genus Xenocerogria (Coleoptera, Tenebrionidae, Lagriini) from China
Source: Zookeys. 2014 Nov 3;(451):93–108. doi: 10.3897/zookeys.451.8478 (PMC4258622; doi:10.3897/zookeys.451.8478)
Supplement: XML Treatment for Xenocerogria [file zookeys.451.8478-treatment1.xml]

<!DOCTYPE tp:taxon-treatment
  PUBLIC "-//TaxonX//DTD Taxonomic Treatment Publishing DTD v0 20100105//EN" "tax-treatment-NSO.dtd">
<tp:taxon-treatment xmlns:tp="http://www.plazi.org/taxpub"><tp:treatment-meta><kwd-group><label>Taxon classification</label><kwd><named-content content-type="kingdom">Animalia</named-content></kwd><kwd><named-content content-type="order">Coleoptera</named-content></kwd><kwd><named-content content-type="family">Tenebrionidae</named-content></kwd></kwd-group><mixed-citation publication-type="journal"><person-group><name><surname>Zhou</surname><given-names>Yong</given-names></name><name><surname>Merkl</surname><given-names>Ottó</given-names></name><name><surname>Chen</surname><given-names>Bin</given-names></name></person-group><article-title>Notes on the genus <italic><tp:taxon-name><tp:taxon-name-part taxon-name-part-type="genus">Xenocerogria</tp:taxon-name-part></tp:taxon-name></italic> (<tp:taxon-name><tp:taxon-name-part taxon-name-part-type="order">Coleoptera</tp:taxon-name-part></tp:taxon-name>, <tp:taxon-name><tp:taxon-name-part taxon-name-part-type="family">Tenebrionidae</tp:taxon-name-part></tp:taxon-name>, <tp:taxon-name><tp:taxon-name-part taxon-name-part-type="tribe">Lagriini</tp:taxon-name-part></tp:taxon-name>) from China</article-title><source>Zookeys</source><day>3</day><month>11</month><year>2014</year><volume>2014</volume><issue>451</issue><fpage>93</fpage><lpage>108</lpage><pub-id pub-id-type="doi">10.3897/zookeys.451.8478</pub-id></mixed-citation></tp:treatment-meta><tp:nomenclature><tp:taxon-name>
                        <tp:taxon-name-part taxon-name-part-type="genus">Xenocerogria</tp:taxon-name-part>
                    </tp:taxon-name><tp:taxon-authority>Merkl, 2007</tp:taxon-authority><tp:nomenclature-citation-list><tp:nomenclature-citation><tp:taxon-name><tp:taxon-name-part taxon-name-part-type="genus">Xenocera</tp:taxon-name-part></tp:taxon-name><comment> Borchmann, 1936: 116 (not Broun, 1881: 668). Type species: <italic><tp:taxon-name><tp:taxon-name-part taxon-name-part-type="genus">Lagriocera</tp:taxon-name-part> <tp:taxon-name-part taxon-name-part-type="species">feai</tp:taxon-name-part></tp:taxon-name></italic> Borchmann, 1911, by original designation.</comment></tp:nomenclature-citation><tp:nomenclature-citation><tp:taxon-name><tp:taxon-name-part taxon-name-part-type="genus">Xenocerogria</tp:taxon-name-part></tp:taxon-name><comment> Merkl, 2007: 269 (replacement name); <xref ref-type="bibr" rid="B13">Merkl 2008</xref>: 116.</comment></tp:nomenclature-citation></tp:nomenclature-citation-list></tp:nomenclature><tp:treatment-sec sec-type="Diagnosis"><title>Diagnosis.</title><p>The genus was thoroughly described by <xref ref-type="bibr" rid="B4">Borchmann (1936)</xref>, so only the most important characteristics are mentioned here. <bold>Male:</bold> Body small, body length 5–10 mm. Head slightly rounded. Apical maxillary palpomere securiform and thick. Labrum with anterior margin more or less emarginate. Clypeus with anterior margin emarginate, exposing labroclypeal membrane. Frontoclypeal suture deep and arcuate. Antennae strong, antennomeres 9 and 10 strongly transverse, with produced anterolateral corner, antennomere 11 strongly elongate, as long as combined length of at least 4 preceding antennomeres, concave ventrally. Pronotum slightly convex, slightly narrower than head. Elytra about 2× as wide as pronotum, slightly broadened toward apex, without striae, with irregular, but evenly scattered punctation. Legs simple, moderately robust; femur not clavate, tibia nearly straight, without modifications. <bold>Female:</bold> Similar to male but larger and broader. Antennomere 11 shorter than combined length of 3 preceding antennomeres. Pronotum slightly wider than head. Elytra more broadened toward apex.</p></tp:treatment-sec><tp:treatment-sec sec-type="Distribution"><title>Distribution.</title><p>China, India, Burma, Java, Sumatra.</p></tp:treatment-sec><tp:treatment-sec sec-type="Remarks"><title>Remarks.</title><p>This genus is distinguished from other lagriine genera on the basis of the male antenna: antennomeres 9 and 10 are strongly transverse; the terminal antennomere is concave in ventral surface, with length equal to at least combined length of 4 preceding antennomeres (female with shorter terminal antennomere). This antennal structure is combined with unmodified male tibiae. These characteristics make this genus vaguely defined, and it is possibly an artificial assemblage of species not closely related to each other. Even <xref ref-type="bibr" rid="B4">Borchmann (1936)</xref> himself emphasized that one of the species, <italic><tp:taxon-name><tp:taxon-name-part taxon-name-part-type="genus">Xenocerogria</tp:taxon-name-part> <tp:taxon-name-part taxon-name-part-type="species">andrewesi</tp:taxon-name-part></tp:taxon-name></italic> (Borchmann, 1925) is somewhat different from other species: antennae are more slender, only antennomere 10 is transverse, and pronotum of female with a wide longitudinal impression.</p><p>The situation is similar in most genera of the tribe <tp:taxon-name><tp:taxon-name-part taxon-name-part-type="tribe">Lagriini</tp:taxon-name-part></tp:taxon-name>. Most of the species of the subtribe <tp:taxon-name><tp:taxon-name-part taxon-name-part-type="subtribe">Lagriina</tp:taxon-name-part></tp:taxon-name> were originally described as members of the genus <!--PageBreak--><italic><tp:taxon-name><tp:taxon-name-part taxon-name-part-type="genus">Lagria</tp:taxon-name-part></tp:taxon-name></italic> Fabricius, 1775. Later, species with unusual (apomorphic) characters were transferred from <italic><tp:taxon-name><tp:taxon-name-part taxon-name-part-type="genus">Lagria</tp:taxon-name-part></tp:taxon-name></italic> to separate genera established mainly by Borchmann, for instance <italic><tp:taxon-name><tp:taxon-name-part taxon-name-part-type="genus">Aulonogria</tp:taxon-name-part></tp:taxon-name></italic> Borchmann, 1929, <italic><tp:taxon-name><tp:taxon-name-part taxon-name-part-type="genus">Cerogria</tp:taxon-name-part></tp:taxon-name></italic> Borchmann, 1909, <italic><tp:taxon-name><tp:taxon-name-part taxon-name-part-type="genus">Neogria</tp:taxon-name-part></tp:taxon-name></italic> Borchmann, 1911 and <italic><tp:taxon-name><tp:taxon-name-part taxon-name-part-type="genus">Schevodera</tp:taxon-name-part></tp:taxon-name></italic> Borchmann, 1936, just to mention a few from East and Southeast Asia. However, these genera are defined mostly by modifications of male antennomeres and tibiae. Females not associated with males are difficult or virtually impossible to separate at generic level. The remaining species were retained in the genus <italic><tp:taxon-name><tp:taxon-name-part taxon-name-part-type="genus">Lagria</tp:taxon-name-part></tp:taxon-name></italic>. In fact, modifications can frequently be observed on the male antennae and legs of species of <italic><tp:taxon-name><tp:taxon-name-part taxon-name-part-type="genus">Lagria</tp:taxon-name-part></tp:taxon-name></italic>, although these are not as prominent as in <italic><tp:taxon-name><tp:taxon-name-part taxon-name-part-type="genus">Cerogria</tp:taxon-name-part></tp:taxon-name></italic>, for instance. The genus <italic><tp:taxon-name><tp:taxon-name-part taxon-name-part-type="genus">Lagria</tp:taxon-name-part></tp:taxon-name></italic> itself, used as a dumping ground for more “simple” species is therefore still quite diverse, and most of the Oriental species are rather different from the type species, the western Palaearctic <italic><tp:taxon-name><tp:taxon-name-part taxon-name-part-type="genus">Lagria</tp:taxon-name-part> <tp:taxon-name-part taxon-name-part-type="species">hirta</tp:taxon-name-part></tp:taxon-name></italic> (Linnaeus, 1758).</p><p>Removal of species with unique characters, creating a hardly treatable mass of less distinctive species in a large genus is common throughout the <tp:taxon-name><tp:taxon-name-part taxon-name-part-type="order">Coleoptera</tp:taxon-name-part></tp:taxon-name>, including the family <tp:taxon-name><tp:taxon-name-part taxon-name-part-type="family">Tenebrionidae</tp:taxon-name-part></tp:taxon-name> (see comments by <xref ref-type="bibr" rid="B7">Campbell 2014</xref> and <xref ref-type="bibr" rid="B15">Schawaller 2014</xref>). A natural classification of the subtribe <tp:taxon-name><tp:taxon-name-part taxon-name-part-type="subtribe">Lagriina</tp:taxon-name-part></tp:taxon-name> would be achieved by study of (often unavailable) types of all described species supported by extensive molecular studies, but this must be an enormous undertaking.</p></tp:treatment-sec><tp:treatment-sec sec-type="Key to Chinese species presently and formerly assigned to Xenocerogria"><title>Key to Chinese species presently and formerly assigned to <italic><tp:taxon-name><tp:taxon-name-part taxon-name-part-type="genus">Xenocerogria</tp:taxon-name-part></tp:taxon-name></italic></title><table-wrap content-type="key" position="anchor" orientation="portrait"><table rules="all"><tbody><tr><td rowspan="1" colspan="1">1(2)</td><td rowspan="1" colspan="1">Elytral pubescence short and completely decumbent. Male: antennomere 3 much longer than 1 and 2 combined, antennomeres 9 and 10 not transverse, antennomere 11 unmodified, much shorter than 3 preceding combined; inner side of hind tibia finely denticulate</td><td rowspan="1" colspan="1"><bold><italic><tp:taxon-name><tp:taxon-name-part taxon-name-part-type="genus">Lagria</tp:taxon-name-part> <tp:taxon-name-part taxon-name-part-type="species">ignota</tp:taxon-name-part></tp:taxon-name></italic> (Borchmann, 1941)</bold></td></tr><tr><td rowspan="1" colspan="1">2(1)</td><td rowspan="1" colspan="1">Elytral pubescence longer, semierect to erect. Male: antennomere 3 much shorter than 1 and 2 combined, antennomeres 9 and 10 transverse, antennomere 11 enlarged, concave, as long as at least 4 preceding combined; hind tibia without denticulation.</td><td rowspan="1" colspan="1"/></tr><tr><td rowspan="1" colspan="1">3(4)</td><td rowspan="1" colspan="1">Elytral pubescence erect. Male: antennomere 11 as long as 4 preceding combined; antennomeres 5 to 10 with inner surface flattened, bordered with longitudinal carina. Female: length of elytra about 2× maximum width</td><td rowspan="1" colspan="1"><bold><italic><tp:taxon-name><tp:taxon-name-part taxon-name-part-type="genus">Xenocerogria</tp:taxon-name-part> <tp:taxon-name-part taxon-name-part-type="species">feai</tp:taxon-name-part></tp:taxon-name></italic> (Borchmann, 1911)</bold></td></tr><tr><td rowspan="1" colspan="1">4(3)</td><td rowspan="1" colspan="1">Elytral pubescence semierect. Male: antennomere 11 as long as 6 preceding combined; antennomeres 5 to 10 without flattened inner surface. Female: length of elytra about 3× maximum width</td><td rowspan="1" colspan="1"><bold><italic><tp:taxon-name><tp:taxon-name-part taxon-name-part-type="genus">Xenocerogria</tp:taxon-name-part> <tp:taxon-name-part taxon-name-part-type="species">ruficollis</tp:taxon-name-part></tp:taxon-name></italic> (Borchmann, 1912)</bold></td></tr></tbody></table></table-wrap></tp:treatment-sec><ref-list><ref id="B13"><mixed-citation xmlns:xlink="http://www.w3.org/1999/xlink" xlink:type="simple"><person-group><name name-style="western"><surname>Merkl</surname><given-names>O</given-names></name></person-group> (<year>2008</year>) <article-title><tp:taxon-name><tp:taxon-name-part taxon-name-part-type="tribe">Lagriini</tp:taxon-name-part></tp:taxon-name>.</article-title> In: <person-group><name name-style="western"><surname>Löbl</surname><given-names>I</given-names></name><name name-style="western"><surname>Smetana</surname><given-names>A</given-names></name></person-group> (<role>Eds</role>) <source>Catalogue of Palaearctic <tp:taxon-name><tp:taxon-name-part taxon-name-part-type="order">Coleoptera</tp:taxon-name-part></tp:taxon-name></source> (<volume>vol. 5</volume>). <publisher-name>Apollo Books</publisher-name>, <publisher-loc>Denmark</publisher-loc>, <fpage>113</fpage>–<lpage>118</lpage>.</mixed-citation></ref><ref id="B4"><mixed-citation xmlns:xlink="http://www.w3.org/1999/xlink" xlink:type="simple"><person-group><name name-style="western"><surname>Borchmann</surname><given-names>F</given-names></name></person-group> (<year>1936</year>) <chapter-title><tp:taxon-name><tp:taxon-name-part taxon-name-part-type="order">Coleoptera</tp:taxon-name-part></tp:taxon-name> Heteromera Fam. <tp:taxon-name><tp:taxon-name-part taxon-name-part-type="family">Lagriidae</tp:taxon-name-part></tp:taxon-name>.</chapter-title> In: <person-group><name name-style="western"><surname>Wytsman</surname><given-names>P</given-names></name></person-group> (<role>Ed.</role>) <source>Genera Insectorum</source>. <issue>Fasc. 204</issue>. <publisher-name>Louis Desmet-Verteneuil</publisher-name>, <publisher-loc>Brussels</publisher-loc>, <size units="page">561 pp</size>., 9 pls.</mixed-citation></ref><ref id="B7"><mixed-citation xmlns:xlink="http://www.w3.org/1999/xlink" xlink:type="simple"><person-group><name name-style="western"><surname>Campbell</surname><given-names>JM</given-names></name></person-group> (<year>2014</year>) <article-title>An unusual suite of sexual characters in three new species of Hymenorus (<tp:taxon-name><tp:taxon-name-part taxon-name-part-type="order">Coleoptera</tp:taxon-name-part></tp:taxon-name>, <tp:taxon-name><tp:taxon-name-part taxon-name-part-type="family">Tenebrionidae</tp:taxon-name-part></tp:taxon-name>, <tp:taxon-name><tp:taxon-name-part taxon-name-part-type="subfamily">Alleculinae</tp:taxon-name-part></tp:taxon-name>) from Guatemala and Mexico.</article-title><source>Zookeys</source><volume>415</volume>: <fpage>295</fpage>–<lpage>309</lpage>. doi: <ext-link ext-link-type="doi" xlink:href="10.3897/zookeys.415.6662" xlink:type="simple">10.3897/zookeys.415.6662</ext-link></mixed-citation></ref><ref id="B15"><mixed-citation xmlns:xlink="http://www.w3.org/1999/xlink" xlink:type="simple"><person-group><name name-style="western"><surname>Schawaller</surname><given-names>W</given-names></name></person-group> (<year>2014</year>) <article-title>New species of the genus <italic><tp:taxon-name><tp:taxon-name-part taxon-name-part-type="genus">Laena</tp:taxon-name-part></tp:taxon-name></italic> Dejean (<tp:taxon-name><tp:taxon-name-part taxon-name-part-type="order">Coleoptera</tp:taxon-name-part></tp:taxon-name>: <tp:taxon-name><tp:taxon-name-part taxon-name-part-type="family">Tenebrionidae</tp:taxon-name-part></tp:taxon-name>) from Southeastern Asia (2).</article-title><source>Annales Zoologici</source><volume>64</volume>(<issue>2</issue>): <fpage>287</fpage>–<lpage>298</lpage>. doi: <ext-link ext-link-type="doi" xlink:href="10.3161/000345414X682490" xlink:type="simple">10.3161/000345414X682490</ext-link></mixed-citation></ref></ref-list></tp:taxon-treatment>
