# Supplementary material for: Notes on the genus Xenocerogria (Coleoptera, Tenebrionidae, Lagriini) from China
Source: Zookeys. 2014 Nov 3;(451):93–108. doi: 10.3897/zookeys.451.8478 (PMC4258622; doi:10.3897/zookeys.451.8478)
Supplement: XML Treatment for Xenocerogria feai [file zookeys.451.8478-treatment3.xml]

<!DOCTYPE tp:taxon-treatment
  PUBLIC "-//TaxonX//DTD Taxonomic Treatment Publishing DTD v0 20100105//EN" "tax-treatment-NSO.dtd">
<tp:taxon-treatment xmlns:tp="http://www.plazi.org/taxpub"><tp:treatment-meta><kwd-group><label>Taxon classification</label><kwd><named-content content-type="kingdom">Animalia</named-content></kwd><kwd><named-content content-type="order">Coleoptera</named-content></kwd><kwd><named-content content-type="family">Tenebrionidae</named-content></kwd></kwd-group><mixed-citation publication-type="journal"><person-group><name><surname>Zhou</surname><given-names>Yong</given-names></name><name><surname>Merkl</surname><given-names>Ottó</given-names></name><name><surname>Chen</surname><given-names>Bin</given-names></name></person-group><article-title>Notes on the genus <italic><tp:taxon-name><tp:taxon-name-part taxon-name-part-type="genus">Xenocerogria</tp:taxon-name-part></tp:taxon-name></italic> (<tp:taxon-name><tp:taxon-name-part taxon-name-part-type="order">Coleoptera</tp:taxon-name-part></tp:taxon-name>, <tp:taxon-name><tp:taxon-name-part taxon-name-part-type="family">Tenebrionidae</tp:taxon-name-part></tp:taxon-name>, <tp:taxon-name><tp:taxon-name-part taxon-name-part-type="tribe">Lagriini</tp:taxon-name-part></tp:taxon-name>) from China</article-title><source>Zookeys</source><day>3</day><month>11</month><year>2014</year><volume>2014</volume><issue>451</issue><fpage>93</fpage><lpage>108</lpage><pub-id pub-id-type="doi">10.3897/zookeys.451.8478</pub-id></mixed-citation></tp:treatment-meta><tp:nomenclature><tp:taxon-name>
                        <tp:taxon-name-part taxon-name-part-type="genus">Xenocerogria</tp:taxon-name-part>
                        <tp:taxon-name-part taxon-name-part-type="species">feai</tp:taxon-name-part>
                    </tp:taxon-name><tp:taxon-authority>(Borchmann, 1911)</tp:taxon-authority><xref ref-type="fig" rid="F4">Figs 14–15</xref><xref ref-type="fig" rid="F5">, 18–19</xref><xref ref-type="fig" rid="F5">, 22–23</xref><!--PageBreak--><!--PageBreak--><tp:nomenclature-citation-list><tp:nomenclature-citation><tp:taxon-name><tp:taxon-name-part taxon-name-part-type="genus">Lagriocera</tp:taxon-name-part> <tp:taxon-name-part taxon-name-part-type="species">feae</tp:taxon-name-part></tp:taxon-name><comment> Borchmann, 1909: 209 (type locality: Burma, Carin Chebà. type depository: MSNG).</comment></tp:nomenclature-citation><tp:nomenclature-citation><tp:taxon-name><tp:taxon-name-part taxon-name-part-type="genus">Xenocera</tp:taxon-name-part> <tp:taxon-name-part taxon-name-part-type="species">feai</tp:taxon-name-part></tp:taxon-name><comment>: <xref ref-type="bibr" rid="B4">Borchmann 1936</xref>: 117.</comment></tp:nomenclature-citation><tp:nomenclature-citation><tp:taxon-name><tp:taxon-name-part taxon-name-part-type="genus">Xenocerogria</tp:taxon-name-part> <tp:taxon-name-part taxon-name-part-type="species">feai</tp:taxon-name-part></tp:taxon-name><comment>: <xref ref-type="bibr" rid="B12">Merkl 2007</xref>: 270 (China: Yunnan; Burma); <xref ref-type="bibr" rid="B13">Merkl 2008</xref>: 116.</comment></tp:nomenclature-citation></tp:nomenclature-citation-list></tp:nomenclature><tp:treatment-sec sec-type="Redescription"><title>Redescription.</title><p>Body length 5–10 mm. Body, including legs, black, except brownish red head, antennae, prothorax and scutellum. Brownish red parts sometimes darker brown to black.</p><p>Male (Fig. <xref ref-type="fig" rid="F4">14</xref>). Head rounded, interocular distance 0.75× as wide as eye diameter; preorbital swelling slightly convex and glabrous; frons distinctly impressed, sparsely and coarsely punctate. Eyes reniform, moderately bulging, genal canthus encroaching to 0.6× eye width. Antennae (Figs <xref ref-type="fig" rid="F5">18–19</xref>) surpassing base of elytra when directed backwards, gradually broadening toward apex, antennomere 1 subglobular, 0.3× as <!--PageBreak--><!--PageBreak-->long as distance between antennal insertions, antennomere 2 small, shorter than 1, antennomere 3 longer than 2 but shorter than 4, 5 subquadrate, shorter than 4, 6 longer and wider than 5 and 7, 7 slightly transverse, 8 twice longer than 7, anterior inner angle slightly produced, 9 and 10 strongly transverse, inner anterior angle almost dentiform; inner surface of antennomeres 5 to 10 flattened, smooth, glabrous, bordered with fine carinae; antennomere 11 as long as combined length of 4 preceding antennomeres, as wide as 10, subparallel-sided, strongly concave ventrally, inner margin of concavity bordered with carina forming sharp angulation in basal quarter.</p><fig id="F4" position="float" orientation="portrait"><label>Figures 14–17.</label><caption><p>Dorsal habitus: <bold>14</bold> <italic><tp:taxon-name><tp:taxon-name-part taxon-name-part-type="genus">Xenocerogria</tp:taxon-name-part> <tp:taxon-name-part taxon-name-part-type="species"> feai</tp:taxon-name-part></tp:taxon-name></italic>, male <bold>15</bold> <italic><tp:taxon-name><tp:taxon-name-part taxon-name-part-type="genus">Xenocerogria</tp:taxon-name-part> <tp:taxon-name-part taxon-name-part-type="species"> feai</tp:taxon-name-part></tp:taxon-name></italic>, female <bold>16</bold> <italic><tp:taxon-name><tp:taxon-name-part taxon-name-part-type="genus">Lagria</tp:taxon-name-part> <tp:taxon-name-part taxon-name-part-type="species">ignota</tp:taxon-name-part></tp:taxon-name></italic>, male <bold>17</bold> <italic><tp:taxon-name><tp:taxon-name-part taxon-name-part-type="genus">Lagria</tp:taxon-name-part> <tp:taxon-name-part taxon-name-part-type="species">ignota</tp:taxon-name-part></tp:taxon-name></italic>, female. Scale = 2 mm.</p></caption><graphic xmlns:xlink="http://www.w3.org/1999/xlink" xlink:href="zookeys-451-093-g004.jpg" position="float" orientation="portrait" xlink:type="simple" id="oo_33616.jpg"/></fig><fig id="F5" position="float" orientation="portrait"><label>Figures 18–25.</label><caption><p>Distal six male antennomeres: <bold>18</bold> <italic><tp:taxon-name><tp:taxon-name-part taxon-name-part-type="genus">Xenocerogria</tp:taxon-name-part> <tp:taxon-name-part taxon-name-part-type="species"> feai</tp:taxon-name-part></tp:taxon-name></italic>, lateral view <bold>19</bold> <italic><tp:taxon-name><tp:taxon-name-part taxon-name-part-type="genus">Xenocerogria</tp:taxon-name-part> <tp:taxon-name-part taxon-name-part-type="species"> feai</tp:taxon-name-part></tp:taxon-name></italic>, ventrolateral view <bold>20</bold> <italic><tp:taxon-name><tp:taxon-name-part taxon-name-part-type="genus">Lagria</tp:taxon-name-part> <tp:taxon-name-part taxon-name-part-type="species">ignota</tp:taxon-name-part></tp:taxon-name></italic>, lateral view <bold>21</bold> <italic><tp:taxon-name><tp:taxon-name-part taxon-name-part-type="genus">Lagria</tp:taxon-name-part> <tp:taxon-name-part taxon-name-part-type="species">ignota</tp:taxon-name-part></tp:taxon-name></italic>, male right hind tibia <bold>22–25</bold> Aedeagus: <bold>22</bold> <italic><tp:taxon-name><tp:taxon-name-part taxon-name-part-type="genus">Xenocerogria</tp:taxon-name-part> <tp:taxon-name-part taxon-name-part-type="species"> feai</tp:taxon-name-part></tp:taxon-name></italic>, ventral view <bold>23</bold> <italic><tp:taxon-name><tp:taxon-name-part taxon-name-part-type="genus">Xenocerogria</tp:taxon-name-part> <tp:taxon-name-part taxon-name-part-type="species"> feai</tp:taxon-name-part></tp:taxon-name></italic>, lateral view <bold>24</bold> <italic><tp:taxon-name><tp:taxon-name-part taxon-name-part-type="genus">Lagria</tp:taxon-name-part> <tp:taxon-name-part taxon-name-part-type="species">ignota</tp:taxon-name-part></tp:taxon-name></italic>, ventral view <bold>25</bold> <italic><tp:taxon-name><tp:taxon-name-part taxon-name-part-type="genus">Lagria</tp:taxon-name-part> <tp:taxon-name-part taxon-name-part-type="species">ignota</tp:taxon-name-part></tp:taxon-name></italic>, lateral view. Scale = 1 mm.</p></caption><graphic xmlns:xlink="http://www.w3.org/1999/xlink" xlink:href="zookeys-451-093-g005.jpg" position="float" orientation="portrait" xlink:type="simple" id="oo_33617.jpg"/></fig><p>Pronotum moderately transverse, maximum width at middle, anterior and posterior angles rounded; disc with four indistinct transverse lateral impressions; surface coarsely, sparsely and irregularly punctate, punctures separated by interspaces of 0.3 to 1.5 puncture diameter on disc, tending to be subcontiguous toward lateral portions; longitudinal midline with fine, obsolete carina.</p><p>Elytra elongate, moderately dilated posteriorly, widest at apical 1/3, about 5× as long as pronotum; punctation moderately dense, punctures separated by interspaces of 0.5 to 1 puncture diameter; interspaces slightly convex, forming short oblique or transverse wrinkles; dorsal pubescence consisting of long, erect, sparsely set whitish hairs; humeral callosity separated from basal part of disc by distinct impression; elytral margin visible in dorsal view except at humeral callosity; elytral epipleura densely punctate, parallel-sided from base to level of metacoxae, then gradually narrowing towards apex. Mesoventrite, mesepisternum, metepimeron, metepisternum finely and sparsely punctate; metaventrite very finely punctate, almost smooth, punctation becoming denser in lateral portions.</p><p>Legs narrow; apical 0.3 of middle and hind femora reaching beyond edge of elytra; fore and middle tibiae nearly straight, slightly shorter than femora, hind tibiae straight, with sparse tuft of short and fine hairs before middle, without visible denticulation. Tarsi simple.</p><p>Aedeagus with distal part of basale narrow, gradually attenuating, apicale narrow, pointed (Figs <xref ref-type="fig" rid="F5">22–23</xref>).</p><p>Female (Fig. <xref ref-type="fig" rid="F4">15</xref>). Larger than male. Head with interocular distance about 1.2× as wide as eye diameter. Preorbital swelling not developed. Antennomeres not modified, 5 to 10 without flattened and smooth inner surface and produced inner anterior angle; antennomere 9 quadrate, 10 slightly transverse; antennomere 11 not concave, shorter than combined length of 2 preceding antennomeres. Elytra broader and more widening posteriorly. Legs shorter, hind tibiae without sparse tuft.</p></tp:treatment-sec><tp:treatment-sec sec-type="Type material examined"><title>Type material examined.</title><p>One syntype, female (MSNG, examined by O. Merkl in 1990), labelled as follows: 1) Carin Chebà 900–1100 m L. Fea V XII-88 [printed in black frame on white paper]; 2) Typus [printed with red in red frame on white paper]; 3) Feae Borch. [printed on white paper with black frame]; 4) Lagriocera Feae m. [Borchmann’s handwriting on white paper in black frame]; 5) SYNTYPUS <tp:taxon-name><tp:taxon-name-part taxon-name-part-type="genus">Lagriocera</tp:taxon-name-part> <tp:taxon-name-part taxon-name-part-type="species">feae</tp:taxon-name-part></tp:taxon-name> Borchmann 1911 (1909) [printed and handwritten on pink paper]; 6) Museo Civico di Genova [printed on white paper]. One syntype, male (MSNG, examined by O. Merkl in 1990), labelled as follows: 1) Carin Chebà 900–1100 m L. Fea V XII-88 <!--PageBreak--><!--PageBreak-->[printed in black frame on white paper]; 2) SYNTYPUS <tp:taxon-name><tp:taxon-name-part taxon-name-part-type="genus">Lagriocera</tp:taxon-name-part> <tp:taxon-name-part taxon-name-part-type="species">feae</tp:taxon-name-part></tp:taxon-name> Borchmann 1911 (1909) [printed and handwritten on pink paper]; 6) Museo Civico di Genova [printed on white paper].</p></tp:treatment-sec><tp:treatment-sec sec-type="Other materials examined"><title>Other materials examined.</title><p><bold>China: Yunnan:</bold> 1 ♂, 1 ♀ (CSBC), 5 ♂♂, 9 ♀♀ (HNHM): Jinghong, 10–14.VII.1990, S. Bečvář leg.</p></tp:treatment-sec><tp:treatment-sec sec-type="Distribution"><title>Distribution.</title><p>China: Yunnan; Burma.</p></tp:treatment-sec><ref-list><ref id="B4"><mixed-citation xmlns:xlink="http://www.w3.org/1999/xlink" xlink:type="simple"><person-group><name name-style="western"><surname>Borchmann</surname><given-names>F</given-names></name></person-group> (<year>1936</year>) <chapter-title><tp:taxon-name><tp:taxon-name-part taxon-name-part-type="order">Coleoptera</tp:taxon-name-part></tp:taxon-name> Heteromera Fam. <tp:taxon-name><tp:taxon-name-part taxon-name-part-type="family">Lagriidae</tp:taxon-name-part></tp:taxon-name>.</chapter-title> In: <person-group><name name-style="western"><surname>Wytsman</surname><given-names>P</given-names></name></person-group> (<role>Ed.</role>) <source>Genera Insectorum</source>. <issue>Fasc. 204</issue>. <publisher-name>Louis Desmet-Verteneuil</publisher-name>, <publisher-loc>Brussels</publisher-loc>, <size units="page">561 pp</size>., 9 pls.</mixed-citation></ref><ref id="B12"><mixed-citation xmlns:xlink="http://www.w3.org/1999/xlink" xlink:type="simple"><person-group><name name-style="western"><surname>Merkl</surname><given-names>O</given-names></name></person-group> (<year>2007</year>) <article-title>Notes on Asian <tp:taxon-name><tp:taxon-name-part taxon-name-part-type="tribe">Lagriini</tp:taxon-name-part></tp:taxon-name>, with description of <italic><tp:taxon-name><tp:taxon-name-part taxon-name-part-type="genus">Cerogria</tp:taxon-name-part> <tp:taxon-name-part taxon-name-part-type="species">gozmanyi</tp:taxon-name-part></tp:taxon-name></italic> sp. n. (<tp:taxon-name><tp:taxon-name-part taxon-name-part-type="order">Coleoptera</tp:taxon-name-part></tp:taxon-name>: <tp:taxon-name><tp:taxon-name-part taxon-name-part-type="family">Tenebrionidae</tp:taxon-name-part></tp:taxon-name>).</article-title><source>Acta Zoologica Academiae Scientiarum Hungaricae</source><volume>53</volume> (<supplement>Suppl. 1</supplement>): <fpage>255</fpage>–<lpage>272</lpage>. <ext-link ext-link-type="uri" xlink:href="http://www.researchgate.net/publication/228841299_Notes_on_Asian_Lagriini_with_description_of_Cerogria_gozmanyi_sp._n._%28Coleoptera_Tenebrionidae%29" xlink:type="simple">http://www.researchgate.net/publication/228841299_Notes_on_Asian_Lagriini_with_description_of_Cerogria_gozmanyi_sp._n._%28Coleoptera_Tenebrionidae%29</ext-link></mixed-citation></ref><ref id="B13"><mixed-citation xmlns:xlink="http://www.w3.org/1999/xlink" xlink:type="simple"><person-group><name name-style="western"><surname>Merkl</surname><given-names>O</given-names></name></person-group> (<year>2008</year>) <article-title><tp:taxon-name><tp:taxon-name-part taxon-name-part-type="tribe">Lagriini</tp:taxon-name-part></tp:taxon-name>.</article-title> In: <person-group><name name-style="western"><surname>Löbl</surname><given-names>I</given-names></name><name name-style="western"><surname>Smetana</surname><given-names>A</given-names></name></person-group> (<role>Eds</role>) <source>Catalogue of Palaearctic <tp:taxon-name><tp:taxon-name-part taxon-name-part-type="order">Coleoptera</tp:taxon-name-part></tp:taxon-name></source> (<volume>vol. 5</volume>). <publisher-name>Apollo Books</publisher-name>, <publisher-loc>Denmark</publisher-loc>, <fpage>113</fpage>–<lpage>118</lpage>.</mixed-citation></ref></ref-list></tp:taxon-treatment>
