# Supplementary material for: Notes on the genus Xenocerogria (Coleoptera, Tenebrionidae, Lagriini) from China
Source: Zookeys. 2014 Nov 3;(451):93–108. doi: 10.3897/zookeys.451.8478 (PMC4258622; doi:10.3897/zookeys.451.8478)
Supplement: XML Treatment for Lagria ignota [file zookeys.451.8478-treatment4.xml]

<!DOCTYPE tp:taxon-treatment
  PUBLIC "-//TaxonX//DTD Taxonomic Treatment Publishing DTD v0 20100105//EN" "tax-treatment-NSO.dtd">
<tp:taxon-treatment xmlns:tp="http://www.plazi.org/taxpub"><tp:treatment-meta><kwd-group><label>Taxon classification</label><kwd><named-content content-type="kingdom">Animalia</named-content></kwd><kwd><named-content content-type="order">Coleoptera</named-content></kwd><kwd><named-content content-type="family">Tenebrionidae</named-content></kwd></kwd-group><mixed-citation publication-type="journal"><person-group><name><surname>Zhou</surname><given-names>Yong</given-names></name><name><surname>Merkl</surname><given-names>Ottó</given-names></name><name><surname>Chen</surname><given-names>Bin</given-names></name></person-group><article-title>Notes on the genus <italic><tp:taxon-name><tp:taxon-name-part taxon-name-part-type="genus">Xenocerogria</tp:taxon-name-part></tp:taxon-name></italic> (<tp:taxon-name><tp:taxon-name-part taxon-name-part-type="order">Coleoptera</tp:taxon-name-part></tp:taxon-name>, <tp:taxon-name><tp:taxon-name-part taxon-name-part-type="family">Tenebrionidae</tp:taxon-name-part></tp:taxon-name>, <tp:taxon-name><tp:taxon-name-part taxon-name-part-type="tribe">Lagriini</tp:taxon-name-part></tp:taxon-name>) from China</article-title><source>Zookeys</source><day>3</day><month>11</month><year>2014</year><volume>2014</volume><issue>451</issue><fpage>93</fpage><lpage>108</lpage><pub-id pub-id-type="doi">10.3897/zookeys.451.8478</pub-id></mixed-citation></tp:treatment-meta><tp:nomenclature><tp:taxon-name>
                        <tp:taxon-name-part taxon-name-part-type="genus">Lagria</tp:taxon-name-part>
                        <tp:taxon-name-part taxon-name-part-type="species">ignota</tp:taxon-name-part>
                    </tp:taxon-name><tp:taxon-authority>(Borchmann, 1941)</tp:taxon-authority><tp:taxon-status xmlns:xlink="http://www.w3.org/1999/xlink" xlink:type="simple">comb. n.</tp:taxon-status><xref ref-type="fig" rid="F4">Figs 16–17</xref><xref ref-type="fig" rid="F5">, 20–21</xref><xref ref-type="fig" rid="F5">, 24–25</xref><tp:nomenclature-citation-list><tp:nomenclature-citation><tp:taxon-name><tp:taxon-name-part taxon-name-part-type="genus">Xenocera</tp:taxon-name-part> <tp:taxon-name-part taxon-name-part-type="species">ignota</tp:taxon-name-part></tp:taxon-name><comment> Borchmann, 1941: 26 (type locality: China, Fujian, Kuatun. type depository: ZFMK).</comment></tp:nomenclature-citation><tp:nomenclature-citation><tp:taxon-name><tp:taxon-name-part taxon-name-part-type="genus">Xenocerogria</tp:taxon-name-part> <tp:taxon-name-part taxon-name-part-type="species">ignota</tp:taxon-name-part></tp:taxon-name><comment>: <xref ref-type="bibr" rid="B12">Merkl 2007</xref>: 270; <xref ref-type="bibr" rid="B13">Merkl 2008</xref>: 116 (China: Fujian; Oriental realm).</comment></tp:nomenclature-citation></tp:nomenclature-citation-list></tp:nomenclature><tp:treatment-sec sec-type="Redescription"><title>Redescription.</title><p>Body length 5–8 mm. Body, including antennae and legs, black, except brownish red head, prothorax and scutellum. Brownish red parts sometimes darker brown to black.</p><p>Male (Fig. <xref ref-type="fig" rid="F4">16</xref>). Head rounded, interocular distance 0.5× as wide as eye diameter; preorbital swelling convex and glabrous; frons weakly impressed, densely and coarsely punctate. Eyes reniform, moderately bulging, genal canthus encroaching to 0.75× eye width. Antennae (Fig. <xref ref-type="fig" rid="F5">20</xref>) surpassing middle coxae when directed backwards, not broadening toward apex, antennomere 1 slightly longer than wide, 0.4× as long as distance between antennal insertions, antennomere 2 small, shorter than half of 1, antennomere 3 nearly 3× longer than 2 and 1.5× longer than 4 to 7 subequal in length, more than 2× longer than wide, 8 and 9 slightly narrower than preceding ones but still 2× longer than wide, 10 1.5× longer than wide, 11 about as long as 9 and 10 combined; none of apical antennomeres having modifications.</p><p>Pronotum moderately transverse, maximum width at middle, anterior and posterior angles rounded; disc with four indistinct transverse lateral impressions; surface coarsely, densely and irregularly punctate, punctures separated by interspaces of 0.3 to 0.5 puncture diameter on disc, tending to be subcontiguous mainly toward lateral portions; longitudinal midline with hardly discernible carina.</p><p>Elytra elongate, barely dilated posteriorly, widest at apical 1/5, about 5× as long as pronotum; punctation moderately dense, punctures separated by interspaces of 0.5 to 1 puncture diameter; interspaces slightly convex, forming short oblique or transverse wrinkles, mainly in basal 2/3; dorsal pubescence consisting of short, decumbent, sparsely set whitish hairs; humeral callosity separated from basal part of disc by vague impression; elytral margin visible in dorsal view except at humeral callosity; elytral epipleura sparsely punctate, parallel-sided from base to level of metacoxae, then gradually narrowing towards apex. Mesoventrite, mesepisternum, metepimeron, metepisternum finely and sparsely punctate; metaventrite very finely punctate, almost smooth, punctation becoming denser in lateral portions.</p><!--PageBreak--><p>Legs narrow; apical half of middle and hind femora reaching beyond edge of elytra; fore and middle tibiae nearly straight, slightly shorter than femora, hind tibiae (Fig. <xref ref-type="fig" rid="F5">21</xref>) weakly curved, slightly dilated at basal ¼, inner margin between dilatation and apex with fine denticulation. Tarsi simple.</p><p>Aedeagus with distal part of basale broad, then abruptly attenuating, apicale narrow, pointed (Figs <xref ref-type="fig" rid="F5">24–25</xref>).</p><p>Female (Fig. <xref ref-type="fig" rid="F4">17</xref>). Larger than male. Head with interocular distance about 1.2× as wide as eye diameter. Genal canthus encroaching to 0.85× eye width. Preorbital swelling not developed. Antennomeres 11 shorter 9 and 10 combined length. Elytra broader and more widening posteriorly. Legs shorter, hind tibiae straight, without denticulation.</p></tp:treatment-sec><tp:treatment-sec sec-type="Type material examined"><title>Type material examined.</title><p>Lectotype, herewith designated, female (ZFMK), mounted on a card, left fore tarsus and middle right leg are missing, labelled as follows: 1) Kuatun (2300 m) 27,40n. Br. 117,40ö. L. J. Klapperich 4. 6. 1938 (Fukien) [printed on pale pink paper]; 2) Type [printed on dark pink paper with black frame]; 3) Xenocera ignota m. [Borchmann’s handwriting on white paper]; 4) MUSEUM KOENIG BONN [printed on orange paper]; 5) Lectotypus ♀ <italic><tp:taxon-name><tp:taxon-name-part taxon-name-part-type="genus">Xenocera</tp:taxon-name-part> <tp:taxon-name-part taxon-name-part-type="species">ignota</tp:taxon-name-part></tp:taxon-name></italic> Borchmann, 1941, des. Y. Zhou, O. Merkl &amp; B. Chen, 2014 [printed on red paper].</p></tp:treatment-sec><tp:treatment-sec sec-type="Other materials examined"><title>Other materials examined.</title><p><bold>China: Fujian:</bold> 1 ♂ (ZFMK), 1 ♀ (HNHM): Kuatun [=Guadun, in Mt. Wuyishan], <named-content xmlns:xlink="http://www.w3.org/1999/xlink" content-type="dwc:verbatimCoordinates" xlink:type="simple">N 27°40’, E 117°40’</named-content>, 11.IV.1938, L. J. Klapperich leg.; 1 ♂ (ZFMK): same locality and collector, 7.V.1938; 4 ♂♂, 1 ♀ (ZFMK), 3 ♂♂, 2 ♀♀ (HNHM): same locality and collector, 8.V.1938; 4 ♂♂, 1 ♀ (ZFMK), 2 ♂♂ (HNHM): same locality and collector, 11.V.1938; 7 ♂♂, 4 ♀♀ (ZFMK), 2 ♂ ♂ (HNHM): same locality and collector, 12.V.1938; 3 ♀♀ (ZFMK): same locality and collector, 13.V.1938; 2 ♂♂, 1 ♀ (ZFMK): same locality and collector, 19.V.1938; 1 ♀ (ZFMK): same locality and collector, 23.V.1938; 3 ♀♀ (ZFMK): same locality and collector, 24.V.1938; 1 ♂, 1 ♀ (ZFMK): same locality and collector, 26.V.1938; 1 ♀ (ZFMK): same locality and collector, 25.V.1938; 2 ♀♀ (ZFMK): same locality and collector, 30.V.1938; 1 ♀ (ZFMK): same locality and collector, 2.VI.1938; 1 ♂, 2 ♀♀ (ZFMK): same locality and collector, 4.VI.1938; 1 ♀ (ZFMK): same locality and collector, 6.VI.1938; 1 ♂ (ZFMK): same locality and collector, 8.VI.1938; 1 ♀ (ZFMK): same locality and collector, 14.VI.1938; 1 ♀ (ZFMK): same locality and collector, 15.VI.1938; 1 ♀ (ZFMK): same locality and collector, 20.VI.1938. <bold>Vietnam: Vinh phu Province:</bold> 1 (SMNS): 15–17.IV.1986, Tamdao, 80 km N of Hanoi, 900 m, collector unknown; 1 (SMNS): 19–21.IV.1986, same locality; 1 (SMNS), 1 (HNHM): 20.IV.1986, same locality; 1 (SMNS): 24–25.V.1985, same locality.</p></tp:treatment-sec><tp:treatment-sec sec-type="Distribution"><title>Distribution.</title><p>China: Fujian; Vietnam.</p></tp:treatment-sec><tp:treatment-sec sec-type="Remarks"><title>Remarks.</title><p><xref ref-type="bibr" rid="B5">Borchmann (1941)</xref> described this species based on resemblance of the two female syntypes to <!--PageBreak--><italic><tp:taxon-name><tp:taxon-name-part taxon-name-part-type="genus">Xenocerogria</tp:taxon-name-part> <tp:taxon-name-part taxon-name-part-type="species">ruficollis</tp:taxon-name-part></tp:taxon-name></italic>. Male specimens were not available to him, although the long series collected by Klapperich in Fujian that included the two syntypes, contained several males as well. If he could have seen males, he would not have described the species in the genus <italic><tp:taxon-name><tp:taxon-name-part taxon-name-part-type="genus">Xenocera</tp:taxon-name-part></tp:taxon-name></italic>, because the male is unlike to that of the congeners: antennomeres 9 and 10 are not transverse, antennomere 11 is short and not concave ventrally, and the hind tibiae have distinctive serration. If it is accepted that <italic><tp:taxon-name><tp:taxon-name-part taxon-name-part-type="genus">Xenocerogria</tp:taxon-name-part></tp:taxon-name></italic> is defined as having enlarged, concave antennomere 11 and unmodified tibiae of males, the only plausible approach is to remove <italic><tp:taxon-name><tp:taxon-name-part taxon-name-part-type="genus">Xenocerogria</tp:taxon-name-part> <tp:taxon-name-part taxon-name-part-type="species">ignota</tp:taxon-name-part></tp:taxon-name></italic> from this genus and transfer it to the composite genus of <italic><tp:taxon-name><tp:taxon-name-part taxon-name-part-type="genus">Lagria</tp:taxon-name-part></tp:taxon-name></italic>, for lack of a better place to put it.</p></tp:treatment-sec><tp:treatment-sec><!--Section generated to contain objects referenced in tp:taxon-treatment.--><fig id="F4" position="float" orientation="portrait"><label>Figures 14–17.</label><caption><p>Dorsal habitus: <bold>14</bold> <italic><tp:taxon-name><tp:taxon-name-part taxon-name-part-type="genus">Xenocerogria</tp:taxon-name-part> <tp:taxon-name-part taxon-name-part-type="species"> feai</tp:taxon-name-part></tp:taxon-name></italic>, male <bold>15</bold> <italic><tp:taxon-name><tp:taxon-name-part taxon-name-part-type="genus">Xenocerogria</tp:taxon-name-part> <tp:taxon-name-part taxon-name-part-type="species"> feai</tp:taxon-name-part></tp:taxon-name></italic>, female <bold>16</bold> <italic><tp:taxon-name><tp:taxon-name-part taxon-name-part-type="genus">Lagria</tp:taxon-name-part> <tp:taxon-name-part taxon-name-part-type="species">ignota</tp:taxon-name-part></tp:taxon-name></italic>, male <bold>17</bold> <italic><tp:taxon-name><tp:taxon-name-part taxon-name-part-type="genus">Lagria</tp:taxon-name-part> <tp:taxon-name-part taxon-name-part-type="species">ignota</tp:taxon-name-part></tp:taxon-name></italic>, female. Scale = 2 mm.</p></caption><graphic xmlns:xlink="http://www.w3.org/1999/xlink" xlink:href="zookeys-451-093-g004.jpg" position="float" orientation="portrait" xlink:type="simple" id="oo_33616.jpg"/></fig><fig id="F5" position="float" orientation="portrait"><label>Figures 18–25.</label><caption><p>Distal six male antennomeres: <bold>18</bold> <italic><tp:taxon-name><tp:taxon-name-part taxon-name-part-type="genus">Xenocerogria</tp:taxon-name-part> <tp:taxon-name-part taxon-name-part-type="species"> feai</tp:taxon-name-part></tp:taxon-name></italic>, lateral view <bold>19</bold> <italic><tp:taxon-name><tp:taxon-name-part taxon-name-part-type="genus">Xenocerogria</tp:taxon-name-part> <tp:taxon-name-part taxon-name-part-type="species"> feai</tp:taxon-name-part></tp:taxon-name></italic>, ventrolateral view <bold>20</bold> <italic><tp:taxon-name><tp:taxon-name-part taxon-name-part-type="genus">Lagria</tp:taxon-name-part> <tp:taxon-name-part taxon-name-part-type="species">ignota</tp:taxon-name-part></tp:taxon-name></italic>, lateral view <bold>21</bold> <italic><tp:taxon-name><tp:taxon-name-part taxon-name-part-type="genus">Lagria</tp:taxon-name-part> <tp:taxon-name-part taxon-name-part-type="species">ignota</tp:taxon-name-part></tp:taxon-name></italic>, male right hind tibia <bold>22–25</bold> Aedeagus: <bold>22</bold> <italic><tp:taxon-name><tp:taxon-name-part taxon-name-part-type="genus">Xenocerogria</tp:taxon-name-part> <tp:taxon-name-part taxon-name-part-type="species"> feai</tp:taxon-name-part></tp:taxon-name></italic>, ventral view <bold>23</bold> <italic><tp:taxon-name><tp:taxon-name-part taxon-name-part-type="genus">Xenocerogria</tp:taxon-name-part> <tp:taxon-name-part taxon-name-part-type="species"> feai</tp:taxon-name-part></tp:taxon-name></italic>, lateral view <bold>24</bold> <italic><tp:taxon-name><tp:taxon-name-part taxon-name-part-type="genus">Lagria</tp:taxon-name-part> <tp:taxon-name-part taxon-name-part-type="species">ignota</tp:taxon-name-part></tp:taxon-name></italic>, ventral view <bold>25</bold> <italic><tp:taxon-name><tp:taxon-name-part taxon-name-part-type="genus">Lagria</tp:taxon-name-part> <tp:taxon-name-part taxon-name-part-type="species">ignota</tp:taxon-name-part></tp:taxon-name></italic>, lateral view. Scale = 1 mm.</p></caption><graphic xmlns:xlink="http://www.w3.org/1999/xlink" xlink:href="zookeys-451-093-g005.jpg" position="float" orientation="portrait" xlink:type="simple" id="oo_33617.jpg"/></fig></tp:treatment-sec><ref-list><ref id="B12"><mixed-citation xmlns:xlink="http://www.w3.org/1999/xlink" xlink:type="simple"><person-group><name name-style="western"><surname>Merkl</surname><given-names>O</given-names></name></person-group> (<year>2007</year>) <article-title>Notes on Asian <tp:taxon-name><tp:taxon-name-part taxon-name-part-type="tribe">Lagriini</tp:taxon-name-part></tp:taxon-name>, with description of <italic><tp:taxon-name><tp:taxon-name-part taxon-name-part-type="genus">Cerogria</tp:taxon-name-part> <tp:taxon-name-part taxon-name-part-type="species">gozmanyi</tp:taxon-name-part></tp:taxon-name></italic> sp. n. (<tp:taxon-name><tp:taxon-name-part taxon-name-part-type="order">Coleoptera</tp:taxon-name-part></tp:taxon-name>: <tp:taxon-name><tp:taxon-name-part taxon-name-part-type="family">Tenebrionidae</tp:taxon-name-part></tp:taxon-name>).</article-title><source>Acta Zoologica Academiae Scientiarum Hungaricae</source><volume>53</volume> (<supplement>Suppl. 1</supplement>): <fpage>255</fpage>–<lpage>272</lpage>. <ext-link ext-link-type="uri" xlink:href="http://www.researchgate.net/publication/228841299_Notes_on_Asian_Lagriini_with_description_of_Cerogria_gozmanyi_sp._n._%28Coleoptera_Tenebrionidae%29" xlink:type="simple">http://www.researchgate.net/publication/228841299_Notes_on_Asian_Lagriini_with_description_of_Cerogria_gozmanyi_sp._n._%28Coleoptera_Tenebrionidae%29</ext-link></mixed-citation></ref><ref id="B13"><mixed-citation xmlns:xlink="http://www.w3.org/1999/xlink" xlink:type="simple"><person-group><name name-style="western"><surname>Merkl</surname><given-names>O</given-names></name></person-group> (<year>2008</year>) <article-title><tp:taxon-name><tp:taxon-name-part taxon-name-part-type="tribe">Lagriini</tp:taxon-name-part></tp:taxon-name>.</article-title> In: <person-group><name name-style="western"><surname>Löbl</surname><given-names>I</given-names></name><name name-style="western"><surname>Smetana</surname><given-names>A</given-names></name></person-group> (<role>Eds</role>) <source>Catalogue of Palaearctic <tp:taxon-name><tp:taxon-name-part taxon-name-part-type="order">Coleoptera</tp:taxon-name-part></tp:taxon-name></source> (<volume>vol. 5</volume>). <publisher-name>Apollo Books</publisher-name>, <publisher-loc>Denmark</publisher-loc>, <fpage>113</fpage>–<lpage>118</lpage>.</mixed-citation></ref><ref id="B5"><mixed-citation xmlns:xlink="http://www.w3.org/1999/xlink" xlink:type="simple"><person-group><name name-style="western"><surname>Borchmann</surname><given-names>F</given-names></name></person-group> (<year>1941</year>) <article-title>Über die van Herrn J. Klapperich in China gesammelten Heteromeren.</article-title><source>Entomologische Blätter</source><volume>37</volume>: <fpage>22</fpage>–<lpage>29</lpage>.</mixed-citation></ref></ref-list></tp:taxon-treatment>
